# Supplementary material for: Label-free toxicology screening of primary human mesenchymal cells and iPS-derived neurons
Source: PLoS One. 2018 Sep 4;13(9):e0201671. doi: 10.1371/journal.pone.0201671 (PMC6122932; doi:10.1371/journal.pone.0201671)
Supplement: S1 Fig — (B) Raw data of DMSO treated osteoblast. Multiple time point measurement findings were plotted in a 2D dispersion graph (n = 6). (CSV) [file pone.0201671.s001.csv]

Plate information
Plate	Repeat	Barcode	Measurement date	Chamber temperature at start	Chamber temperature at end	Ambient temperature at start	Ambient temperature at end
1,1,="236408",3/4/2016 11:09:16 AM,36.8,36.7,25.2,25,
No background information available.
Well	Repeat	1	2	3	4	5	6	7	8	9	10	11	12	13	14	15	16	17
B06	Calc1:Response (pm)	-2.4800	6.8700	7.3050	3.0110	0.0	-1.6140	-9.0940	-160.893	-160.568	-163.507	-159.073	-164.76	-163.164	-166.121	-171.02	-174.957	-180.216
C06	Calc1:Response (pm)	-2.2160	-0.61200	-0.15500	3.6730	0.0	11.258	0.91800	-4.5340	0.33000	-2.3240	0.41400	-7.9830	-6.0810	-13.711	-21.262	-24.328	-30.758
D06	Calc1:Response (pm)	5.1330	1.4440	11.606	4.0570	0.0	4.0820	2.8730	-191.316	-194.472	-195.40	-195.47	-199.446	-199.505	-205.123	-209.533	-215.215	-220.754
E06	Calc1:Response (pm)	0.41100	1.4310	3.4640	0.47100	0.0	-9.4880	-15.415	-243.228	-244.915	-242.706	-247.10	-248.203	-249.021	-255.166	-257.083	-264.337	-267.84
F06	Calc1:Response (pm)	13.780	10.463	8.8900	4.5970	0.0	-4.0110	-6.5970	-286.265	-287.853	-288.816	-288.677	-291.846	-292.477	-296.05	-298.364	-303.719	-308.741
G06	Calc1:Response (pm)	2.1530	1.3500	1.4520	1.1580	0.0	4.7440	1.5840	-180.638	-188.541	-185.087	-186.441	-187.40	-194.16	-197.415	-200.841	-209.799	-214.409
Basic assay information
Baseline Assay ID:				533
Final Assay ID:				534
Final 2 Assay ID:				539
Assay Started:				3/4/2016 10:59:20 AM
Assay Finished:				3/4/2016 11:09:25 AM
Assay Exported:				3/4/2016 11:43:44 AM
Assay Started By:				N/A
Protocol ID:				100227
Protocol Name:				THAT THAT OB &MMA 03.03.16
Serial#: ,,,,="23001143"
Protocol information
Protocol:
Protocol name				THAT THAT OB &MMA 03.03.16
Number of assay repeats				1
Start assay repeat each				N/A
Number of plate repeats				1
Start plate repeat each				N/A
Mode of measurement				By Rows bi-directional
Rotated plate				No
Soft move				No
Protocol notes				For Cell based label free OB AND MMA
Plate type:
Name of the plate type				96 Well Label Free
Number of rows				8
Number of columns				12
Number of the wells in the plate				96
Height of the plate				14.35 mm
Diameter of the well				4.5 mm
Volume of the well				210 �l
Coordinates of corners:
96 Well Label Free
14.38 mm x------------------------------------------------------ x 113.38 mm
11.24 mm 11.24 mm
14.38 mm x------------------------------------------------------ x 113.38 mm
74.24 mm 74.24 mm
Platemap:
Plate				1
	01	02	03	04	05	06	07	08	09	10	11	12
A
B		UNK1	UNK2	UNK3	UNK4	UNK5	UNK6
C		UNK7	UNK8	UNK9	UNK10	UNK11	UNK12
D		UNK13	UNK14	UNK15	UNK16	UNK17	UNK18
E		UNK19	UNK20	UNK21	UNK22	UNK23	UNK24
F		UNK25	UNK26	UNK27	UNK28	UNK29	UNK30
G		UNK31	UNK32	UNK33	UNK34	UNK35	UNK36
H
UNK - Unknown
Calculations:
Plate				1
Formula index				Calc 1
Formula name				Response (pm)
Formula				Response (pm) where Measurement: A
Auto export parameters:
Export format				ListD
Picture				No
Add plate number to the file name				Yes
Each plate to separate file				No
Field separator to use				System
File name format				E:\ob&mma saggio 2 23 55-24h dmso 040316.csv
Exported data				Calc1:Response (pm)
Operations:
Plate 1
Measurement
Meas				A
Tech				LabelFree
Measurements:
Meas				A
Measurement Type				Cell Based Assay
Measurement Mode				Final Read
Final Read Repeats				10
Final Read Interval				60
Last edited				3/3/2016 12:12:00 PM
Last edited by				EnSpire
Factory preset				No
Instrument:
Serial number				23001143
Nickname				EnSpire
Exported with EnSpire Workstation version 4.13.3005.1482
