# Supplementary material for: Label-free toxicology screening of primary human mesenchymal cells and iPS-derived neurons
Source: PLoS One. 2018 Sep 4;13(9):e0201671. doi: 10.1371/journal.pone.0201671 (PMC6122932; doi:10.1371/journal.pone.0201671)
Supplement: S2 Fig — (B) Raw data of SDS treated osteoblast. Multiple time point measurement findings were plotted in a 2D dispersion graph (n = 6). (CSV) [file pone.0201671.s002.csv]

Plate information
Plate	Repeat	Barcode	Measurement date	Chamber temperature at start	Chamber temperature at end	Ambient temperature at start	Ambient temperature at end
1,1,="236408",3/4/2016 11:09:16 AM,36.8,36.7,25.2,25,
No background information available.
Well	Repeat	1	2	3	4	5	6	7	8	9	10	11	12	13	14	15	16	17
B07	Calc1:Response (pm)	-3.4860	-5.2530	3.2010	3.2240	0.0	1.6820	1.3830	-653.069	-655.996	-656.024	-657.188	-656.687	-657.036	-658.144	-661.302	-661.231	-662.586
C07	Calc1:Response (pm)	1.2540	1.9760	5.1930	2.9990	0.0	8.4520	4.8060	-483.509	-486.112	-487.455	-487.761	-489.586	-491.053	-492.287	-494.48	-494.57	-495.302
D07	Calc1:Response (pm)	-10.791	-1.0160	-0.74500	-3.3190	0.0	6.8820	6.5450	-655.13	-658.832	-660.006	-660.711	-663.581	-664.822	-665.59	-667.68	-669.355	-670.579
E07	Calc1:Response (pm)	-4.3490	-5.1520	-2.2790	-0.38000	0.0	0.27100	-0.50900	-603.163	-606.499	-604.573	-610.109	-612.522	-613.655	-616.315	-616.777	-620.315	-621.146
F07	Calc1:Response (pm)	3.6840	2.7250	5.7290	4.6510	0.0	6.9790	2.0630	-580.579	-585.106	-585.721	-589.245	-593.08	-593.15	-596.793	-597.39	-599.339	-603.255
G07	Calc1:Response (pm)	1.3450	2.1390	4.1050	2.5970	0.0	2.8470	-0.34800	-539.445	-540.458	-543.114	-544.652	-547.019	-547.543	-549.212	-550.568	-553.418	-556.472
Basic assay information
Baseline Assay ID:				533
Final Assay ID:				534
Final 2 Assay ID:				539
Assay Started:				3/4/2016 10:59:20 AM
Assay Finished:				3/4/2016 11:09:25 AM
Assay Exported:				3/4/2016 11:43:53 AM
Assay Started By:				N/A
Protocol ID:				100227
Protocol Name:				THAT THAT OB &MMA 03.03.16
Serial#: ,,,,="23001143"
Protocol information
Protocol:
Protocol name				THAT THAT OB &MMA 03.03.16
Number of assay repeats				1
Start assay repeat each				N/A
Number of plate repeats				1
Start plate repeat each				N/A
Mode of measurement				By Rows bi-directional
Rotated plate				No
Soft move				No
Protocol notes				For Cell based label free OB AND MMA
Plate type:
Name of the plate type				96 Well Label Free
Number of rows				8
Number of columns				12
Number of the wells in the plate				96
Height of the plate				14.35 mm
Diameter of the well				4.5 mm
Volume of the well				210 �l
Coordinates of corners:
96 Well Label Free
14.38 mm x------------------------------------------------------ x 113.38 mm
11.24 mm 11.24 mm
14.38 mm x------------------------------------------------------ x 113.38 mm
74.24 mm 74.24 mm
Platemap:
Plate				1
	01	02	03	04	05	06	07	08	09	10	11	12
A
B		UNK1	UNK2	UNK3	UNK4	UNK5	UNK6
C		UNK7	UNK8	UNK9	UNK10	UNK11	UNK12
D		UNK13	UNK14	UNK15	UNK16	UNK17	UNK18
E		UNK19	UNK20	UNK21	UNK22	UNK23	UNK24
F		UNK25	UNK26	UNK27	UNK28	UNK29	UNK30
G		UNK31	UNK32	UNK33	UNK34	UNK35	UNK36
H
UNK - Unknown
Calculations:
Plate				1
Formula index				Calc 1
Formula name				Response (pm)
Formula				Response (pm) where Measurement: A
Auto export parameters:
Export format				ListD
Picture				No
Add plate number to the file name				Yes
Each plate to separate file				No
Field separator to use				System
File name format				E:\ob&mma saggio 2 23 55-24h sds 040316.csv
Exported data				Calc1:Response (pm)
Operations:
Plate 1
Measurement
Meas				A
Tech				LabelFree
Measurements:
Meas				A
Measurement Type				Cell Based Assay
Measurement Mode				Final Read
Final Read Repeats				10
Final Read Interval				60
Last edited				3/3/2016 12:12:00 PM
Last edited by				EnSpire
Factory preset				No
Instrument:
Serial number				23001143
Nickname				EnSpire
Exported with EnSpire Workstation version 4.13.3005.1482
