# Supplementary material for: Label-free toxicology screening of primary human mesenchymal cells and iPS-derived neurons
Source: PLoS One. 2018 Sep 4;13(9):e0201671. doi: 10.1371/journal.pone.0201671 (PMC6122932; doi:10.1371/journal.pone.0201671)
Supplement: S3 Fig — (F) Raw data of DMSO treated HUVEC. Multiple time point measurement findings were plotted in a 2D dispersion graph (n = 6). (CSV) [file pone.0201671.s003.csv]

Plate information
Plate	Repeat	Barcode	Measurement date	Chamber temperature at start	Chamber temperature at end	Ambient temperature at start	Ambient temperature at end
1,1,="236506",2/19/2016 10:34:12 AM,36.8,36.6,24.2,24.2,
No background information available.
Well	Repeat	1	2	3	4	5	6	7	8	9	10	11	12	13	14	15	16	17
B06	Calc1:Response (pm)	-5.8740	-1.0840	-0.12500	0.36600	0.0	-6.5490	-5.9700	1.8520	11.177	10.407	6.8590	10.997	6.6370	4.1690	1.7690	-1.1140	-2.1370
C06	Calc1:Response (pm)	-3.5810	1.9710	-2.0300	-2.2450	0.0	-4.3280	-2.0390	-45.739	-38.738	-37.047	-40.888	-38.287	-39.019	-44.373	-49.352	-52.897	-52.707
D06	Calc1:Response (pm)	-0.79600	-0.86000	0.64900	-1.1170	0.0	8.3060	4.0430	-33.692	-28.484	-27.221	-27.158	-26.744	-27.229	-28.991	-29.585	-25.883	-32.666
E06	Calc1:Response (pm)	0.33200	2.5790	5.2810	2.0130	0.0	-3.9120	-5.0340	-49.472	-45.793	-49.990	-56.435	-64.270	-59.948	-63.781	-61.891	-65.009	-62.908
F06	Calc1:Response (pm)	3.0520	4.5330	0.41300	1.6090	0.0	-3.7490	-0.11800	-16.321	-15.043	-16.386	-18.564	-19.127	-24.316	-27.024	-32.723	-30.793	-34.409
G06	Calc1:Response (pm)	8.3390	8.6490	9.9080	3.5710	0.0	-2.7580	-0.69800	-20.218	-21.939	-22.678	-25.593	-35.962	-41.513	-45.766	-49.468	-50.893	-52.975
Basic assay information
Baseline Assay ID:				487
Final Assay ID:				488
Final 2 Assay ID:				493
Assay Started:				2/19/2016 10:24:15 AM
Assay Finished:				2/19/2016 10:34:20 AM
Assay Exported:				3/7/2016 5:15:00 PM
Assay Started By:				N/A
Protocol ID:				100221
Protocol Name:				THAT THAT ENDO & MMA 18.02.16
Serial#: ,,,,="23001143"
Protocol information
Protocol:
Protocol name				THAT THAT ENDO & MMA 18.02.16
Number of assay repeats				1
Start assay repeat each				N/A
Number of plate repeats				1
Start plate repeat each				N/A
Mode of measurement				By Rows bi-directional
Rotated plate				No
Soft move				No
Protocol notes				For Cell based label free ENDO AND MMA
Plate type:
Name of the plate type				96 Well Label Free
Number of rows				8
Number of columns				12
Number of the wells in the plate				96
Height of the plate				14.35 mm
Diameter of the well				4.5 mm
Volume of the well				210 �l
Coordinates of corners:
96 Well Label Free
14.38 mm x------------------------------------------------------ x 113.38 mm
11.24 mm 11.24 mm
14.38 mm x------------------------------------------------------ x 113.38 mm
74.24 mm 74.24 mm
Platemap:
Plate				1
	01	02	03	04	05	06	07	08	09	10	11	12
A
B		UNK1	UNK2	UNK3	UNK4	UNK5	UNK6
C		UNK7	UNK8	UNK9	UNK10	UNK11	UNK12
D		UNK13	UNK14	UNK15	UNK16	UNK17	UNK18
E		UNK19	UNK20	UNK21	UNK22	UNK23	UNK24
F		UNK25	UNK26	UNK27	UNK28	UNK29	UNK30
G		UNK31	UNK32	UNK33	UNK34	UNK35	UNK36
H
UNK - Unknown
Calculations:
Plate				1
Formula index				Calc 1
Formula name				Response (pm)
Formula				Response (pm) where Measurement: A
Auto export parameters:
Export format				ListD
Picture				No
Add plate number to the file name				Yes
Each plate to separate file				No
Field separator to use				System
File name format				E:\saggio endo\huvec &mma 23.33-24h dmso 19.02.16.csv
Exported data				Calc1:Response (pm)
Operations:
Plate 1
Measurement
Meas				A
Tech				LabelFree
Measurements:
Meas				A
Measurement Type				Cell Based Assay
Measurement Mode				Final Read
Final Read Repeats				10
Final Read Interval				60
Last edited				2/18/2016 11:28:00 AM
Last edited by				EnSpire
Factory preset				No
Instrument:
Serial number				23001143
Nickname				EnSpire
Exported with EnSpire Workstation version 4.13.3005.1482
