# Supplementary material for: Label-free toxicology screening of primary human mesenchymal cells and iPS-derived neurons
Source: PLoS One. 2018 Sep 4;13(9):e0201671. doi: 10.1371/journal.pone.0201671 (PMC6122932; doi:10.1371/journal.pone.0201671)
Supplement: S4 Fig — (F) Raw data of SDS treated HUVEC. Multiple time point measurement findings were plotted in a 2D dispersion graph (n = 6). (CSV) [file pone.0201671.s004.csv]

Plate information
Plate	Repeat	Barcode	Measurement date	Chamber temperature at start	Chamber temperature at end	Ambient temperature at start	Ambient temperature at end
1,1,="236506",2/19/2016 10:34:12 AM,36.8,36.6,24.2,24.2,
No background information available.
Well	Repeat	1	2	3	4	5	6	7	8	9	10	11	12	13	14	15	16	17
B07	Calc1:Response (pm)	-5.7790	-0.40400	0.39700	2.8860	0.0	-0.27700	-1.9580	-1094.369	-1090.339	-1089.697	-1088.761	-1088.508	-1086.42	-1087.686	-1086.588	-1086.214	-1085.126
C07	Calc1:Response (pm)	-6.1970	-3.5770	-3.2130	0.96600	0.0	5.0120	4.2160	-1013.215	-1010.248	-1010.099	-1010.097	-1009.807	-1009.032	-1008.783	-1007.827	-1007.634	-1007.874
D07	Calc1:Response (pm)	-3.6400	-0.22700	-2.3240	-0.86000	0.0	1.7790	0.50100	-983.50	-982.053	-982.061	-982.061	-981.823	-981.896	-981.534	-981.318	-981.243	-981.979
E07	Calc1:Response (pm)	9.6560	10.214	7.7000	3.8720	0.0	0.38000	-1.0740	-924.744	-923.381	-924.107	-923.936	-925.134	-924.98	-925.265	-924.675	-925.871	-925.40
F07	Calc1:Response (pm)	7.4610	7.0880	9.0230	6.3880	0.0	-0.027000	-2.9690	-964.138	-964.018	-964.817	-964.481	-966.946	-967.15	-967.305	-968.07	-968.459	-969.284
G07	Calc1:Response (pm)	10.404	9.6860	7.8930	2.5320	0.0	-0.38100	-2.2710	-1047.325	-1047.665	-1050.088	-1050.877	-1052.228	-1053.302	-1054.058	-1053.36	-1054.698	-1055.824
Basic assay information
Baseline Assay ID:				487
Final Assay ID:				488
Final 2 Assay ID:				493
Assay Started:				2/19/2016 10:24:15 AM
Assay Finished:				2/19/2016 10:34:20 AM
Assay Exported:				3/7/2016 5:15:12 PM
Assay Started By:				N/A
Protocol ID:				100221
Protocol Name:				THAT THAT ENDO & MMA 18.02.16
Serial#: ,,,,="23001143"
Protocol information
Protocol:
Protocol name				THAT THAT ENDO & MMA 18.02.16
Number of assay repeats				1
Start assay repeat each				N/A
Number of plate repeats				1
Start plate repeat each				N/A
Mode of measurement				By Rows bi-directional
Rotated plate				No
Soft move				No
Protocol notes				For Cell based label free ENDO AND MMA
Plate type:
Name of the plate type				96 Well Label Free
Number of rows				8
Number of columns				12
Number of the wells in the plate				96
Height of the plate				14.35 mm
Diameter of the well				4.5 mm
Volume of the well				210 �l
Coordinates of corners:
96 Well Label Free
14.38 mm x------------------------------------------------------ x 113.38 mm
11.24 mm 11.24 mm
14.38 mm x------------------------------------------------------ x 113.38 mm
74.24 mm 74.24 mm
Platemap:
Plate				1
	01	02	03	04	05	06	07	08	09	10	11	12
A
B		UNK1	UNK2	UNK3	UNK4	UNK5	UNK6
C		UNK7	UNK8	UNK9	UNK10	UNK11	UNK12
D		UNK13	UNK14	UNK15	UNK16	UNK17	UNK18
E		UNK19	UNK20	UNK21	UNK22	UNK23	UNK24
F		UNK25	UNK26	UNK27	UNK28	UNK29	UNK30
G		UNK31	UNK32	UNK33	UNK34	UNK35	UNK36
H
UNK - Unknown
Calculations:
Plate				1
Formula index				Calc 1
Formula name				Response (pm)
Formula				Response (pm) where Measurement: A
Auto export parameters:
Export format				ListD
Picture				No
Add plate number to the file name				Yes
Each plate to separate file				No
Field separator to use				System
File name format				E:\saggio endo\huvec &mma 23.33-24h sds 19.02.16.csv
Exported data				Calc1:Response (pm)
Operations:
Plate 1
Measurement
Meas				A
Tech				LabelFree
Measurements:
Meas				A
Measurement Type				Cell Based Assay
Measurement Mode				Final Read
Final Read Repeats				10
Final Read Interval				60
Last edited				2/18/2016 11:28:00 AM
Last edited by				EnSpire
Factory preset				No
Instrument:
Serial number				23001143
Nickname				EnSpire
Exported with EnSpire Workstation version 4.13.3005.1482
