# Supplementary material for: Label-free toxicology screening of primary human mesenchymal cells and iPS-derived neurons
Source: PLoS One. 2018 Sep 4;13(9):e0201671. doi: 10.1371/journal.pone.0201671 (PMC6122932; doi:10.1371/journal.pone.0201671)
Supplement: S5 Fig — (B) Raw data of DMSO treated neurons. Multiple time point measurement findings were plotted in a 2D dispersion graph (n = 6). (CSV) [file pone.0201671.s005.csv]

Plate information
Plate	Repeat	Barcode	Measurement date	Chamber temperature at start	Chamber temperature at end	Ambient temperature at start	Ambient temperature at end
1,1,="236397",3/17/2016 11:14:46 AM,36.75,36.7,24.9,24.9,
No background information available.
Well	Repeat	1	2	3	4	5	6	7	8	9	10	11	12	13	14	15	16	17
B06	Calc1:Response (pm)	-7.7320	-3.6420	-2.2700	-0.84400	0.0	6.9910	7.1860	74.117	76.923	79.028	78.619	77.232	77.402	77.301	77.086	78.255	77.046
C06	Calc1:Response (pm)	-4.3150	-1.2270	-0.71600	0.15000	0.0	7.8320	8.2910	80.977	83.438	84.234	85.076	84.675	84.532	81.610	84.128	83.348	82.705
D06	Calc1:Response (pm)	-0.80300	-0.73500	-0.93800	-0.49400	0.0	9.8830	9.6980	78.850	75.822	78.120	77.925	80.908	77.173	77.509	74.137	73.157	74.045
E06	Calc1:Response (pm)	-1.6630	-0.61200	-0.15800	0.10700	0.0	7.6430	7.0000	77.292	75.179	77.314	75.966	75.648	74.586	72.699	73.081	72.508	71.705
F06	Calc1:Response (pm)	0.055000	0.21300	-0.80300	0.97200	0.0	6.5980	5.2400	65.531	63.548	64.518	63.200	61.895	59.807	57.285	58.274	57.778	57.322
G06	Calc1:Response (pm)	0.23100	0.098000	0.38300	0.84900	0.0	8.9360	6.7020	76.991	75.782	73.722	73.029	69.435	70.126	67.998	66.853	67.018	65.048
Basic assay information
Baseline Assay ID:				564
Final Assay ID:				565
Final 2 Assay ID:				573
Assay Started:				3/17/2016 11:04:49 AM
Assay Finished:				3/17/2016 11:14:56 AM
Assay Exported:				3/17/2016 11:16:20 AM
Assay Started By:				N/A
Protocol ID:				100232
Protocol Name:				THAT THAT neuro &MMA 16.03.16
Serial#: ,,,,="23001143"
Protocol information
Protocol:
Protocol name				THAT THAT neuro &MMA 16.03.16
Number of assay repeats				1
Start assay repeat each				N/A
Number of plate repeats				1
Start plate repeat each				N/A
Mode of measurement				By Rows bi-directional
Rotated plate				No
Soft move				No
Protocol notes				For Cell based label free nurons AND MMae
Plate type:
Name of the plate type				96 Well Label Free
Number of rows				8
Number of columns				12
Number of the wells in the plate				96
Height of the plate				14.35 mm
Diameter of the well				4.5 mm
Volume of the well				210 �l
Coordinates of corners:
96 Well Label Free
14.38 mm x------------------------------------------------------ x 113.38 mm
11.24 mm 11.24 mm
14.38 mm x------------------------------------------------------ x 113.38 mm
74.24 mm 74.24 mm
Platemap:
Plate				1
	01	02	03	04	05	06	07	08	09	10	11	12
A
B		UNK1	UNK2	UNK3	UNK4	UNK5	UNK6
C		UNK7	UNK8	UNK9	UNK10	UNK11	UNK12
D		UNK13	UNK14	UNK15	UNK16	UNK17	UNK18
E		UNK19	UNK20	UNK21	UNK22	UNK23	UNK24
F		UNK25	UNK26	UNK27	UNK28	UNK29	UNK30
G		UNK31	UNK32	UNK33	UNK34	UNK35	UNK36
H
UNK - Unknown
Calculations:
Plate				1
Formula index				Calc 1
Formula name				Response (pm)
Formula				Response (pm) where Measurement: A
Auto export parameters:
Export format				ListD
Picture				No
Add plate number to the file name				Yes
Each plate to separate file				No
Field separator to use				System
File name format				E:\ neuro & mma 23.55-24 5 h dmso 17.03.16.csv
Exported data				Calc1:Response (pm)
Operations:
Plate 1
Measurement
Meas				A
Tech				LabelFree
Measurements:
Meas				A
Measurement Type				Cell Based Assay
Measurement Mode				Final Read
Final Read Repeats				10
Final Read Interval				60
Last edited				3/16/2016 12:09:00 PM
Last edited by				EnSpire
Factory preset				No
Instrument:
Serial number				23001143
Nickname				EnSpire
Exported with EnSpire Workstation version 4.13.3005.1482
