# Supplementary material for: Label-free toxicology screening of primary human mesenchymal cells and iPS-derived neurons
Source: PLoS One. 2018 Sep 4;13(9):e0201671. doi: 10.1371/journal.pone.0201671 (PMC6122932; doi:10.1371/journal.pone.0201671)
Supplement: S6 Fig — (B) Raw data of SDS treated neurons. Multiple time point measurement findings were plotted in a 2D dispersion graph (n = 6). (CSV) [file pone.0201671.s006.csv]

Plate information
Plate	Repeat	Barcode	Measurement date	Chamber temperature at start	Chamber temperature at end	Ambient temperature at start	Ambient temperature at end
1,1,="236397",3/17/2016 11:14:46 AM,36.75,36.7,24.9,24.9,
No background information available.
Well	Repeat	1	2	3	4	5	6	7	8	9	10	11	12	13	14	15	16	17
B07	Calc1:Response (pm)	-10.396	-9.5310	-3.9100	-2.6750	0.0	8.3310	6.2530	-98.878	-99.890	-97.340	-96.120	-96.613	-99.100	-102.338	-102.62	-102.159	-100.576
C07	Calc1:Response (pm)	-5.1750	-3.9610	-0.28100	-0.72600	0.0	7.7940	6.1330	-49.508	-50.816	-49.666	-49.633	-50.472	-51.074	-52.937	-52.430	-52.695	-52.388
D07	Calc1:Response (pm)	-3.2390	-1.7740	-3.2010	-1.3370	0.0	6.7250	8.2470	-75.879	-76.734	-77.519	-77.585	-77.690	-78.141	-78.917	-79.987	-80.823	-80.123
E07	Calc1:Response (pm)	-2.3690	-2.1900	-3.0560	-0.067000	0.0	8.8930	6.6100	-137.162	-138.965	-138.795	-140.78	-140.155	-140.084	-142.155	-142.72	-143.326	-143.499
F07	Calc1:Response (pm)	-0.69900	-1.0820	0.96800	-1.0940	0.0	9.8710	7.7170	-80.451	-80.334	-83.248	-82.671	-85.214	-82.356	-86.720	-85.964	-87.644	-86.736
G07	Calc1:Response (pm)	-0.27600	2.3170	0.37400	1.5220	0.0	8.7290	6.9630	-99.285	-101.277	-102.244	-103.665	-106.015	-106.598	-107.631	-107.744	-109.454	-110.409
Basic assay information
Baseline Assay ID:				564
Final Assay ID:				565
Final 2 Assay ID:				573
Assay Started:				3/17/2016 11:04:49 AM
Assay Finished:				3/17/2016 11:14:56 AM
Assay Exported:				3/17/2016 11:16:33 AM
Assay Started By:				N/A
Protocol ID:				100232
Protocol Name:				THAT THAT neuro &MMA 16.03.16
Serial#: ,,,,="23001143"
Protocol information
Protocol:
Protocol name				THAT THAT neuro &MMA 16.03.16
Number of assay repeats				1
Start assay repeat each				N/A
Number of plate repeats				1
Start plate repeat each				N/A
Mode of measurement				By Rows bi-directional
Rotated plate				No
Soft move				No
Protocol notes				For Cell based label free nurons AND MMae
Plate type:
Name of the plate type				96 Well Label Free
Number of rows				8
Number of columns				12
Number of the wells in the plate				96
Height of the plate				14.35 mm
Diameter of the well				4.5 mm
Volume of the well				210 �l
Coordinates of corners:
96 Well Label Free
14.38 mm x------------------------------------------------------ x 113.38 mm
11.24 mm 11.24 mm
14.38 mm x------------------------------------------------------ x 113.38 mm
74.24 mm 74.24 mm
Platemap:
Plate				1
	01	02	03	04	05	06	07	08	09	10	11	12
A
B		UNK1	UNK2	UNK3	UNK4	UNK5	UNK6
C		UNK7	UNK8	UNK9	UNK10	UNK11	UNK12
D		UNK13	UNK14	UNK15	UNK16	UNK17	UNK18
E		UNK19	UNK20	UNK21	UNK22	UNK23	UNK24
F		UNK25	UNK26	UNK27	UNK28	UNK29	UNK30
G		UNK31	UNK32	UNK33	UNK34	UNK35	UNK36
H
UNK - Unknown
Calculations:
Plate				1
Formula index				Calc 1
Formula name				Response (pm)
Formula				Response (pm) where Measurement: A
Auto export parameters:
Export format				ListD
Picture				No
Add plate number to the file name				Yes
Each plate to separate file				No
Field separator to use				System
File name format				E:\ neuro & mma 23.55-24 5 h sds 17.03.16.csv
Exported data				Calc1:Response (pm)
Operations:
Plate 1
Measurement
Meas				A
Tech				LabelFree
Measurements:
Meas				A
Measurement Type				Cell Based Assay
Measurement Mode				Final Read
Final Read Repeats				10
Final Read Interval				60
Last edited				3/16/2016 12:09:00 PM
Last edited by				EnSpire
Factory preset				No
Instrument:
Serial number				23001143
Nickname				EnSpire
Exported with EnSpire Workstation version 4.13.3005.1482
